# Supplementary material for: FAD-Linked Oxidoreductase Protein 1 (FLO1) Coordinates Grain Development and Drought Tolerance in Rice
Source: Plants (Basel). 2026 Apr 3;15(7):1100. doi: 10.3390/plants15071100 (PMC13074715; doi:10.3390/plants15071100)
Supplement: Supplementary file 1 [file plants-15-01100-s001.zip]

Archive with 1 entries (1 files):
- plants-4099013-supplementary.pdf
